# Supplementary material for: High-throughput screening identifies histone deacetylase inhibitors that modulate GTF2I expression in 7q11.23 microduplication autism spectrum disorder patient-derived cortical neurons
Source: Mol Autism. 2020 Nov 19;11:88. doi: 10.1186/s13229-020-00387-6 (PMC7677843; doi:10.1186/s13229-020-00387-6)
Supplement: Supplementary file 1 — Additional file 1: Table S1. Quality control of iPSC lines. [file 13229_2020_387_MOESM1_ESM.xlsx]

## Sheet: Sheet1
				ID database	STRs
Sample	Genetics	From		hPSCReg	TH01		D21S11		D5S818		D13S317		D7S820		D16S539		CSF1PO		AMEL		vWA		TPOX
CTL01 Fibroblast	CTL	Merla	IRCCS Casa Sollievo della Sofferenza (San Giovanni Rotondo)		7	9.3	30	31.2	12	13	11	12	9	12	11	11	11	12	X	X	16	19	8	8
Ctl01C iPSC	CTL			UMILi026-A	7	9.3	30	31.2	12	13	11	12	9	12	11	11	11	12	X	X	16	19	8	8
CTL08A iPSC	CTL		Sanger Institute		6	9.3	31	32.2	12	13	9	10	9	11	9	13	11	12	X	Y	14	14	8	11
Ctl08A iPSC	CTL				6	9.3	31	32.2	12	13	9	10	9	11	9	13	11	12	X	Y	14	14	8	11
WBS01C Fibroblast	WBS	Merla	IRCCS Casa Sollievo della Sofferenza (San Giovanni Rotondo)		9	9.3	30	31.2	11	13	12	12	9	12	11	11	9	11	X	Y	16	17	8	8
WBS01C iPSC	WBS			UMILi022-A	9	9.3	30	31.2	11	13	12	12	9	12	11	11	9	11	X	Y	16	17	8	8
WBS02C Fibroblast	WBS	Merla	IRCCS Casa Sollievo della Sofferenza (San Giovanni Rotondo)		6	9	28	29	10	12	12	14	10	11	12	12	11	12	X	X	15	17	9	10
WBS02C iPSC	WBS			UMILi023-A	6	9	28	29	10	12	12	14	10	11	12	12	11	12	X	X	15	17	9	10
Dup01G Fibroblast	DUP	Donti	Università degli Studi di Perugia		6	10.3	30	31.2	12	13	12	13	8	10	9	11	10	12	X	Y	16	17	8	8
Dup01G iPSC	DUP			UMILi016-A	6	10.3	30	31.2	12	13	12	13	8	10	9	11	10	12	X	Y	16	17	8	8
Dup02K Fibroblast	DUP	Merla	IRCCS Casa Sollievo della Sofferenza (San Giovanni Rotondo)		6	8	29	30	12	13	11	12	8	11	12	12	10	10	X	X	17	18	8	9
Dup02K iPSC	DUP			UMILi017-A	6	8	29	30	12	13	11	12	8	11	12	12	10	10	X	X	17	18	8	9
Dup03B Fibroblast	DUP	Merla	IRCCS Casa Sollievo della Sofferenza (San Giovanni Rotondo)		6	9.3	28	31.2	10	12	8	12	9	9	12	13	8	11	X	Y	15	18	8	11
Dup03B iPSC	DUP			UMILi018-A	6	9.3	28	31.2	10	12	8	12	9	9	12	13	8	11	X	Y	15	18	8	11
Dup04A Fibroblast	DUP	Kooy	University of Antwerp, Department of medical genetics (Anversa, Belgio)		6	9.3	28	30	11	12	11	13	8	12	11	12	9	10	X	Y	16	18	8	9
Dup04A iPSC	DUP			UMILi019-A	6	9.3	28	30	11	12	11	13	8	12	11	12	9	10	X	Y	16	18	8	9
